# Supplementary material for: Small-molecule activation of TFEB alleviates Niemann–Pick disease type C via promoting lysosomal exocytosis and biogenesis
Source: eLife. 2025 Apr 4;13:RP103137. doi: 10.7554/eLife.103137 (PMC11970905; doi:10.7554/eLife.103137)
Supplement: Figure 1—source data 1. [file elife-103137-fig1-data1.zip]

Archive with 2 entries (1 files):
- Figure 1–Source Data 1/
- Figure 1–Source Data 1/Figure 1I–Source Data 1.pdf
