# Supplementary material for: Small-molecule activation of TFEB alleviates Niemann–Pick disease type C via promoting lysosomal exocytosis and biogenesis
Source: eLife. 2025 Apr 4;13:RP103137. doi: 10.7554/eLife.103137 (PMC11970905; doi:10.7554/eLife.103137)
Supplement: Figure 1—figure supplement 5—source data 2. [file elife-103137-fig1-figsupp5-data2.zip]

Archive with 2 entries (1 files):
- Figure 1–figure supplement 5–Source Data 2/
- Figure 1–figure supplement 5–Source Data 2/Figure 1–figure supplement 5–Source Data 2.tif
