# Supplementary material for: Small-molecule activation of TFEB alleviates Niemann–Pick disease type C via promoting lysosomal exocytosis and biogenesis
Source: eLife. 2025 Apr 4;13:RP103137. doi: 10.7554/eLife.103137 (PMC11970905; doi:10.7554/eLife.103137)
Supplement: Source data 1. [file elife-103137-data1.zip]

Archive with 6 entries (6 files):
- Main figure prism/Fig 1.pzfx
- Main figure prism/Fig 2.pzfx
- Main figure prism/Fig 3.pzfx
- Main figure prism/Fig 4.pzfx
- Main figure prism/Fig 5.pzfx
- Main figure prism/Fig 6.pzfx
