# Supplementary material for: Small-molecule activation of TFEB alleviates Niemann–Pick disease type C via promoting lysosomal exocytosis and biogenesis
Source: eLife. 2025 Apr 4;13:RP103137. doi: 10.7554/eLife.103137 (PMC11970905; doi:10.7554/eLife.103137)
Supplement: Source data 2. [file elife-103137-data2.zip]

Archive with 5 entries (5 files):
- Figure supplement prism/Figure 1¿Cfigure supplement 1.pzfx
- Figure supplement prism/Figure 1¿Cfigure supplement 2.pzfx
- Figure supplement prism/Figure 1¿Cfigure supplement 4.pzfx
- Figure supplement prism/Figure 4¿Cfigure supplement 2.pzfx
- Figure supplement prism/Figure 4¿Cfigure supplement 4.pzfx
